# Supplementary material for: Effect of Fenugreek Extract on Testosterone Propionate-Induced Benign Prostatic Hyperplasia
Source: Int J Mol Sci. 2025 Jan 31;26(3):1261. doi: 10.3390/ijms26031261 (PMC11818512; doi:10.3390/ijms26031261)
Supplement: Supplementary file 1 [file ijms-26-01261-s001.zip]

Archive with 1 entries (1 files):
- ijms-3421416-supplementary.pdf
